# Supplementary material for: Whole cell biophysical modeling of codon-tRNA competition reveals novel insights related to translation dynamics
Source: PLoS Comput Biol. 2020 Jul 10;16(7):e1008038. doi: 10.1371/journal.pcbi.1008038 (PMC7375613; doi:10.1371/journal.pcbi.1008038)
Supplement: S2 File — (XLSX) [file pcbi.1008038.s002.xlsx]

## Sheet: Correlations
BELOW CORRELATION VALUES. FOR P-VALUES, CHOOSE THE OTHER SHEET
Codon	ESDR_PA_control_CAI	ESDR_OD_control_CAI	ESDR_PA_OD_control_CAI	ESDR_PA_OD_n_control_CAI	ESDR_PA_control_FE	ESDR_OD_control_FE	ESDR_PA_OD_control_FE	ESDR_PA_OD_n_control_FE	ESDR_PA_control_FE_CAI	ESDR_OD_control_FE_CAI	ESDR_PA_OD_control_FE_CAI	ESDR_PA_OD_n_control_FE_CAI
AAA	-0.612699	-0.353893	-0.599496	-0.0517768	-0.366004	-0.371014	-0.316748	-0.0199152	-0.343308	-0.341302	-0.305361	-0.0239718
AAC	-0.52197	-0.0983392	-0.536848	-0.146511	-0.200349	0.0309835	-0.222244	-0.143763	-0.223558	-0.018038	-0.23276	-0.142437
AAG	-0.620932	-0.357115	-0.607435	-0.0538705	-0.37478	-0.384505	-0.32268	-0.0216914	-0.349714	-0.347154	-0.310544	-0.0262416
AAU	-0.525679	-0.108047	-0.539833	-0.147205	-0.199738	0.0232217	-0.220415	-0.145076	-0.223477	-0.0290523	-0.231202	-0.143729
ACA	-0.449294	-0.117422	-0.463126	-0.0366134	-0.108768	0.11075	-0.149652	-0.0169415	-0.176902	-0.0523187	-0.185721	-0.0112679
ACC	-0.103977	-0.0753155	-0.113637	0.149016	-0.0473331	-0.191111	-0.0258676	0.160667	0.00973571	-0.0524341	0.00184336	0.16046
ACG	-0.431894	-0.313124	-0.424483	0.040662	-0.160141	-0.0696238	-0.176025	0.0600487	-0.232411	-0.281578	-0.213782	0.0688474
ACU	-0.280225	-0.0510847	-0.302632	0.0746744	-0.0676397	-0.0495861	-0.0804043	0.103479	-0.0494297	0.00254606	-0.071532	0.101866
AGA	-0.456431	-0.407743	-0.422244	-0.0125121	-0.284316	-0.229985	-0.255445	0.00250099	-0.327595	-0.385622	-0.275767	0.00596435
AGC	0.0516443	0.125743	0.0367232	-0.0346962	0.10237	0.0481554	0.102656	-0.0283043	0.130689	0.137539	0.116017	-0.0311048
AGG	-0.151635	-0.0023993	-0.160133	-0.0652286	0.0464938	0.302662	-0.0185403	-0.061537	-0.075071	0.0188379	-0.0844194	-0.0582182
AGU	0.0562544	0.121535	0.0409333	-0.0288893	0.109172	0.0323574	0.112205	-0.0215678	0.143134	0.134369	0.128469	-0.0249133
AUA	-0.40363	-0.28185	-0.393574	0.0269103	-0.20171	-0.212524	-0.181069	0.0528496	-0.2033	-0.247424	-0.180551	0.0525394
AUC	-0.167312	-0.124356	-0.157619	-0.0468796	-0.159503	-0.0115603	-0.17159	-0.0484992	-0.199714	-0.121856	-0.191207	-0.0455522
AUG	-0.441625	-0.143684	-0.443109	-0.0356164	-0.264162	-0.135062	-0.252724	-0.0127877	-0.24928	-0.0939222	-0.24463	-0.0151888
AUU	-0.167882	-0.12974	-0.15711	-0.0423961	-0.156571	-0.0177652	-0.166396	-0.0437124	-0.195632	-0.126516	-0.185359	-0.0407732
CAA	0.202422	0.0956054	0.183485	0.134936	0.328435	0.194534	0.295665	0.129645	0.298615	0.101388	0.282026	0.136931
CAC	-0.623184	-0.340948	-0.610318	-0.11364	-0.364077	-0.376725	-0.309207	-0.0980101	-0.336644	-0.329803	-0.296163	-0.104409
CAG	-0.255514	-0.106165	-0.231697	-0.197541	-0.28097	-0.223455	-0.227113	-0.1797	-0.237716	-0.0906971	-0.207829	-0.192871
CAU	-0.623808	-0.343748	-0.609747	-0.101642	-0.365811	-0.376271	-0.309795	-0.0826261	-0.339412	-0.333138	-0.297061	-0.0884715
CCA	-0.184102	0.129634	-0.22562	0.111808	0.126128	0.216789	0.0735814	0.142137	0.110802	0.204781	0.0652381	0.144638
CCC	-0.294053	-0.0757474	-0.303903	0.125244	-0.0293925	0.205907	-0.0835704	0.126084	-0.131386	-0.0341991	-0.139432	0.148491
CCG	-0.00143159	-0.0703415	0.0153792	-0.00656077	-0.16688	-0.327922	-0.100354	0.000914206	-0.0765065	-0.0836256	-0.0581464	-0.0110981
CCU	-0.281667	-0.0017521	-0.302997	0.129965	0.0143671	0.258358	-0.0493349	0.136966	-0.0761631	0.05147	-0.0980981	0.158211
CGA	0.247598	0.049891	0.255015	0.0938281	0.215781	0.190291	0.193461	0.0742374	0.161823	0.0226247	0.170606	0.085245
CGC	0.18401	0.0356588	0.189949	0.0931699	0.15789	0.172278	0.134001	0.0756336	0.103107	0.012551	0.109152	0.085781
CGG	0.30483	0.260126	0.28721	-0.040045	0.0222562	0.0949691	0.00250153	-0.062804	0.0572554	0.223348	0.0189755	-0.0671195
CGU	0.183403	0.0438939	0.188011	0.0928809	0.161004	0.180056	0.135503	0.0754725	0.106227	0.0216311	0.11065	0.0856667
CUA	-0.294052	-0.0827243	-0.310962	0.0104681	0.0229718	0.043926	0.000657471	0.0354163	-0.000257265	-0.0212639	-0.0108228	0.038108
CUC	-0.181616	0.0633068	-0.203741	-0.091249	0.0321022	0.288284	-0.0338149	-0.0842811	-0.0539689	0.0974499	-0.0797326	-0.0818566
CUG	-0.0902886	-0.053408	-0.0813488	0.00217651	-0.139031	-0.129961	-0.114679	0.00627562	-0.10981	-0.0522363	-0.100268	0.00281572
CUU	-0.182912	0.0679393	-0.20598	-0.0915387	0.0289758	0.291412	-0.0382823	-0.08462	-0.0572752	0.101946	-0.0844993	-0.0822159
GAA	-0.431423	-0.300766	-0.412995	0.0605609	-0.224653	-0.22044	-0.19367	0.0908584	-0.230227	-0.267821	-0.194868	0.0909105
GAC	-0.444748	-0.221311	-0.443533	-0.039933	-0.199717	-0.256251	-0.164691	-0.00978181	-0.163033	-0.173705	-0.147178	-0.0147355
GAG	-0.450298	-0.313266	-0.429295	0.049574	-0.254255	-0.247561	-0.217249	0.0797686	-0.2545	-0.281633	-0.215714	0.0792138
GAU	-0.443458	-0.222408	-0.441827	-0.0387128	-0.197118	-0.256303	-0.161515	-0.00841365	-0.160662	-0.174978	-0.144055	-0.0132898
GCA	0.370691	0.32723	0.350052	-0.00486651	0.22599	0.120886	0.226824	-0.0130744	0.286469	0.304327	0.257511	-0.0185046
GCC	-0.273702	-0.303934	-0.251027	0.069873	-0.216152	-0.272594	-0.181258	0.0823632	-0.207204	-0.285387	-0.175674	0.0810645
GCG	0.369792	0.326061	0.34928	-0.00579896	0.225268	0.120522	0.226127	-0.0140264	0.285428	0.303125	0.256631	-0.0194538
GCU	0.371091	0.327453	0.350452	-0.00473427	0.227141	0.121941	0.227867	-0.0129597	0.287278	0.304581	0.258357	-0.0183494
GGA	-0.18921	-0.177986	-0.179462	0.106206	0.127375	0.176896	0.095575	0.101567	0.0259371	-0.141397	0.0509385	0.129636
GGC	-0.178948	-0.175213	-0.164175	-0.12254	-0.211437	-0.320168	-0.158541	-0.103027	-0.150625	-0.163273	-0.131384	-0.11796
GGG	-0.156388	-0.0768204	-0.151096	0.158865	0.155293	0.272576	0.113938	0.14297	0.0511558	-0.0368219	0.0695886	0.182594
GGU	-0.192887	-0.181019	-0.177199	-0.118087	-0.224031	-0.326356	-0.169851	-0.0982774	-0.163605	-0.168328	-0.143246	-0.113204
GUA	-0.336017	-0.242536	-0.305164	-0.0585281	-0.216329	-0.269864	-0.15235	-0.0397722	-0.186118	-0.210657	-0.136953	-0.0444113
GUC	0.204968	0.310844	0.172937	0.0377891	0.198474	0.218529	0.169039	0.0357156	0.216366	0.305313	0.176441	0.0344574
GUG	-0.335608	-0.242812	-0.304853	-0.0635128	-0.219436	-0.271304	-0.155747	-0.0450356	-0.189019	-0.211279	-0.140281	-0.0498144
GUU	-0.186881	-0.00945616	-0.180203	-0.0372489	-0.0705646	-0.0696268	-0.0378614	-0.0212226	-0.0374652	0.0262752	-0.0214126	-0.0252018
UAC	-0.44511	-0.391049	-0.416238	0.0724243	-0.250277	-0.30758	-0.204236	0.103506	-0.254737	-0.367961	-0.204668	0.103385
UAU	-0.442372	-0.390602	-0.41377	0.0721875	-0.249399	-0.313477	-0.202435	0.103399	-0.251409	-0.367449	-0.201701	0.103038
UCA	0.121243	0.10487	0.11272	-0.00735851	0.055525	0.217254	0.00877639	-0.0230652	-0.00268239	0.0803148	-0.0204937	-0.0175945
UCC	0.101784	-0.0869422	0.12924	-0.00110758	-0.154982	-0.250059	-0.102422	-0.00973598	-0.106138	-0.131949	-0.0786903	-0.0160693
UCG	0.13023	0.108503	0.120712	-0.000795768	0.0999759	0.233029	0.0532316	-0.0150662	0.0410086	0.088736	0.0242554	-0.00893259
UCU	0.202885	0.0509012	0.211057	-0.0125536	-0.0127154	-0.00290485	-0.0102567	-0.030779	-0.0101051	0.00558608	-0.00891526	-0.0310904
UGC	-0.149765	0.141398	-0.172639	-0.145369	0.00625945	0.0990201	-0.00600977	-0.133655	0.0275215	0.186405	0.0040591	-0.13649
UGG	0.318866	0.253303	0.300432	-0.113761	0.148516	0.245209	0.103778	-0.142732	0.127553	0.219229	0.0928075	-0.141104
UGU	-0.150396	0.146744	-0.171833	-0.177015	0.0193492	0.10787	0.00971503	-0.166297	0.0403049	0.195034	0.0196183	-0.169174
UUA	-0.437966	-0.231556	-0.436397	0.128074	-0.247467	-0.100023	-0.257072	0.15588	-0.277824	-0.194071	-0.27103	0.159179
UUC	-0.649258	-0.41467	-0.625305	-0.0454904	-0.461898	-0.341285	-0.423985	-0.0201253	-0.46966	-0.4034	-0.424832	-0.0204607
UUG	-0.407007	-0.180406	-0.405444	0.143224	-0.193446	-0.292541	-0.143373	0.189585	-0.13108	-0.127881	-0.115169	0.193629
UUU	-0.649504	-0.416198	-0.624889	-0.0576983	-0.463689	-0.337865	-0.426093	-0.0348884	-0.473189	-0.404652	-0.42775	-0.0350469

## Sheet: P_values
Codon	ESDR_PA_control_CAI	ESDR_OD_control_CAI	ESDR_PA_OD_control_CAI	ESDR_PA_OD_n_control_CAI	ESDR_PA_control_FE	ESDR_OD_control_FE	ESDR_PA_OD_control_FE	ESDR_PA_OD_n_control_FE	ESDR_PA_control_FE_CAI	ESDR_OD_control_FE_CAI	ESDR_PA_OD_control_FE_CAI	ESDR_PA_OD_n_control_FE_CAI
AAA	2.61189e-16	1.26126e-05	1.62819e-15	0.53625	5.97623e-06	4.34865e-06	0.000103786	0.812068	2.52504e-05	2.83496e-05	0.00019789	0.775494
AAC	1.66443e-11	0.239289	3.38769e-12	0.0786688	0.0156838	0.711419	0.00721627	0.0845048	0.00707082	0.830089	0.00499362	0.0885611
AAG	7.98551e-17	1.03707e-05	5.47304e-16	0.519874	3.41221e-06	1.79843e-06	7.54641e-05	0.795659	1.73549e-05	2.01806e-05	0.00015178	0.754882
AAU	1.12735e-11	0.195809	2.43809e-12	0.0772485	0.0160109	0.781594	0.00772113	0.0816752	0.00709196	0.729597	0.00530143	0.0856769
ACA	1.4398e-08	0.159553	4.47671e-09	0.661956	0.192824	0.184792	0.0724027	0.83972	0.0339145	0.53343	0.0258373	0.89337
ACC	0.213283	0.367935	0.173531	0.0736376	0.571836	0.0212997	0.757441	0.0535441	0.907801	0.532526	0.982506	0.0547056
ACG	5.82431e-08	0.000125682	1.0318e-07	0.627252	0.0543415	0.405333	0.0341887	0.473083	0.00506124	0.000628661	0.0100866	0.41225
ACU	0.000640619	0.541719	0.000215796	0.372038	0.41888	0.553655	0.336364	0.215496	0.5563	0.975839	0.394217	0.224405
AGA	7.93159e-09	3.57367e-07	1.22309e-07	0.881263	0.000528655	0.00538892	0.00192896	0.976183	6.12208e-05	1.81446e-06	0.000821402	0.943438
AGC	0.537295	0.131804	0.661005	0.67865	0.220479	0.565167	0.219188	0.735403	0.118452	0.100196	0.16613	0.711312
AGG	0.0686579	0.977151	0.0543548	0.435691	0.57868	0.000215459	0.824827	0.462164	0.371181	0.822676	0.314415	0.488236
AGU	0.501544	0.145335	0.624954	0.730144	0.191167	0.699227	0.179051	0.796799	0.0869956	0.108346	0.124893	0.766925
AUA	4.79994e-07	0.000593753	9.71276e-07	0.747986	0.0149762	0.0102769	0.0292921	0.527827	0.0145287	0.00279126	0.0303448	0.531702
AUC	0.0442756	0.136151	0.0583027	0.575529	0.0553232	0.890237	0.0390499	0.562391	0.0163993	0.145681	0.0216927	0.587719
AUG	2.69165e-08	0.0846766	2.38759e-08	0.670617	0.00132446	0.105293	0.0021636	0.878668	0.00258677	0.262833	0.00312656	0.856612
AUU	0.0435473	0.119866	0.0591309	0.612628	0.0600176	0.832039	0.0454685	0.601628	0.0187794	0.130779	0.026133	0.627523
CAA	0.0146174	0.252665	0.0271664	0.105622	5.5044e-05	0.0190442	0.000305576	0.12014	0.000277484	0.226599	0.000615683	0.10172
CAC	5.73878e-17	2.71108e-05	3.6563e-16	0.173521	6.7441e-06	3.00694e-06	0.000154151	0.240872	3.69777e-05	5.42144e-05	0.000313142	0.212986
CAG	0.00192333	0.203757	0.00504547	0.0172359	0.000618726	0.00689818	0.00601208	0.0305578	0.00411806	0.279648	0.0124347	0.0205543
CAU	5.23466e-17	2.30416e-05	3.96134e-16	0.223796	6.04953e-06	3.09725e-06	0.000149528	0.323138	3.1592e-05	4.50395e-05	0.000299608	0.291666
CCA	0.0266453	0.120171	0.00636059	0.180605	0.130615	0.00881594	0.379097	0.088118	0.18613	0.0138123	0.43724	0.0836961
CCC	0.000330776	0.365186	0.000202326	0.133355	0.725629	0.0129671	0.31762	0.130749	0.116485	0.684059	0.0955632	0.0756956
CCG	0.986365	0.400496	0.854329	0.937574	0.0448345	5.66288e-05	0.229754	0.991293	0.362078	0.319003	0.488773	0.894968
CCU	0.000598877	0.983313	0.000211841	0.119221	0.863819	0.00170357	0.555668	0.100431	0.364243	0.540099	0.242105	0.0582341
CGA	0.00267719	0.551216	0.00196443	0.261633	0.00914349	0.021873	0.019728	0.37485	0.052655	0.787803	0.0409104	0.309689
CGC	0.0267227	0.670248	0.0221162	0.265009	0.057866	0.0382591	0.108082	0.365909	0.218777	0.881313	0.192812	0.306645
CGG	0.000193009	0.00157876	0.000460682	0.632491	0.79046	0.255851	0.976177	0.45298	0.495469	0.00712607	0.821402	0.424107
CGU	0.0272361	0.600118	0.0235379	0.2665	0.0530388	0.0302246	0.10415	0.366934	0.205081	0.796916	0.18674	0.307293
CUA	0.000330796	0.322562	0.000140725	0.900551	0.783885	0.599852	0.993738	0.672361	0.997558	0.80029	0.897559	0.650206
CUC	0.0287984	0.449364	0.0139724	0.27503	0.701486	0.00043758	0.686377	0.313508	0.520581	0.245246	0.34213	0.329384
CUG	0.280135	0.52347	0.3307	0.979272	0.0953601	0.119231	0.169596	0.940282	0.190129	0.534075	0.231795	0.97328
CUU	0.0276584	0.416817	0.0129345	0.273502	0.729367	0.000376255	0.647558	0.311559	0.495319	0.224037	0.313956	0.327258
GAA	6.04267e-08	0.000237065	2.4378e-07	0.46931	0.00659609	0.00771401	0.0195927	0.277099	0.00550249	0.0011731	0.019257	0.278514
GAC	2.09016e-08	0.00746997	2.30688e-08	0.633444	0.0160222	0.00186405	0.0477576	0.907041	0.0508868	0.0373289	0.0783493	0.860848
GAG	1.32503e-08	0.000124746	7.12866e-08	0.553752	0.00202862	0.00268117	0.00866963	0.340211	0.00208232	0.000627076	0.00941367	0.34529
GAU	2.321e-08	0.00717239	2.64805e-08	0.643865	0.0174805	0.00185993	0.0522794	0.919996	0.0543983	0.0359361	0.0849632	0.874382
GCA	4.43934e-06	5.88318e-05	1.58837e-05	0.953674	0.00627253	0.147512	0.00607816	0.875969	0.000499715	0.000208527	0.00183368	0.825763
GCC	0.000864949	0.000202014	0.00232278	0.403649	0.00902161	0.000909553	0.0291202	0.324685	0.0127069	0.00052592	0.0351932	0.334101
GCG	4.70153e-06	6.27431e-05	1.66309e-05	0.944811	0.00644554	0.148744	0.0062402	0.867019	0.00052492	0.000221564	0.00190344	0.816978
GCU	4.32729e-06	5.81136e-05	1.55089e-05	0.954931	0.00600564	0.143983	0.00584255	0.877049	0.000480893	0.000205867	0.00176889	0.827202
GGA	0.0226493	0.0322082	0.030783	0.203578	0.126824	0.0332966	0.252817	0.22414	0.757637	0.090935	0.544297	0.121475
GGC	0.0312732	0.0350377	0.0484692	0.142009	0.010682	8.64342e-05	0.0568283	0.217518	0.0715384	0.0505431	0.11649	0.159101
GGG	0.060322	0.358414	0.0696584	0.0563183	0.0621639	0.000910312	0.172388	0.0862511	0.542578	0.66127	0.407223	0.0284896
GGU	0.0201023	0.0293372	0.0329914	0.157186	0.00675154	6.17326e-05	0.0411076	0.239586	0.0500698	0.0437216	0.0867474	0.176709
GUA	3.59693e-05	0.00329005	0.000189751	0.484382	0.00896414	0.0010286	0.0673475	0.634813	0.0255161	0.0112652	0.101664	0.597117
GUC	0.0133948	0.000141588	0.0375153	0.651799	0.0167057	0.00827447	0.0420998	0.669753	0.00919561	0.00019838	0.0343907	0.681801
GUG	3.68153e-05	0.00325356	0.000192786	0.447887	0.0080042	0.000964134	0.061394	0.59066	0.0232713	0.0110215	0.0935421	0.553227
GUU	0.0244021	0.910122	0.0300876	0.656458	0.399	0.405312	0.651177	0.799982	0.655727	0.754578	0.798923	0.764304
UAC	2.02935e-08	1.15517e-06	1.91856e-07	0.386658	0.00239647	0.000167657	0.0137368	0.215377	0.00206171	5.69852e-06	0.0138661	0.217534
UAU	2.53422e-08	1.19098e-06	2.30275e-07	0.388217	0.00248539	0.00012337	0.0146109	0.215852	0.00236901	5.88496e-06	0.0153384	0.21909
UCA	0.146312	0.209355	0.177052	0.930002	0.507116	0.00866816	0.916559	0.783029	0.974545	0.338605	0.807381	0.834207
UCC	0.22315	0.298418	0.121311	0.989451	0.0626966	0.00241823	0.220247	0.907474	0.205463	0.114912	0.348497	0.848397
UCG	0.118463	0.193917	0.148099	0.992421	0.231521	0.00479199	0.524844	0.857262	0.625536	0.29022	0.77291	0.915377
UCU	0.0143883	0.543173	0.0108267	0.880873	0.879349	0.972338	0.902549	0.713241	0.904319	0.94702	0.91554	0.71144
UGC	0.0721834	0.0898004	0.0378497	0.0810536	0.940436	0.236035	0.942808	0.109002	0.743334	0.0252859	0.961489	0.102838
UGG	9.26918e-05	0.00211165	0.000241077	0.173061	0.0746206	0.00295217	0.214164	0.0867804	0.127626	0.00829036	0.268565	0.0916156
UGU	0.0709781	0.0781909	0.0387688	0.0331762	0.817315	0.196546	0.907673	0.0455978	0.631484	0.0191525	0.815458	0.0426588
UUA	3.60814e-08	0.00507301	4.08735e-08	0.124735	0.00269159	0.231302	0.00179993	0.0611702	0.00074771	0.019766	0.00101717	0.0566935
UUC	1.02298e-18	2.15474e-07	4.19466e-17	0.586912	4.97641e-09	2.65877e-05	1.07169e-07	0.810123	2.8769e-09	5.34999e-07	1.11351e-07	0.807684
UUG	3.76844e-07	0.0298996	4.21647e-07	0.0856896	0.0197377	0.000356155	0.0853606	0.0223773	0.117344	0.126642	0.169267	0.0200535
UUU	9.82887e-19	1.92427e-07	4.46143e-17	0.490609	4.26408e-09	3.23709e-05	9.12302e-08	0.676969	2.10828e-09	4.89587e-07	8.91599e-08	0.67666
